# Supplementary material for: A multi-view genomic data simulator
Source: BMC Bioinformatics. 2015 May 12;16:151. doi: 10.1186/s12859-015-0577-1 (PMC4448275; doi:10.1186/s12859-015-0577-1)
Supplement: Additional file 1 — MVBioDataSim R package. The R implementation of the proposed method is available as R package attached to this paper. [file 12859_2015_577_MOESM1_ESM.zip]

Archive with 2 entries (2 files):
- INSTALL
- MVBioDataSim_0.1.tar.gz
