# Supplementary material for: A multi-view genomic data simulator
Source: BMC Bioinformatics. 2015 May 12;16:151. doi: 10.1186/s12859-015-0577-1 (PMC4448275; doi:10.1186/s12859-015-0577-1)
Supplement: Additional file 1 — MVBioDataSim R package. The R implementation of the proposed method is available as R package attached to this paper. [file 12859_2015_577_MOESM1_ESM.zip › INSTALL]

To install the R package MVBioDataSim, its dependencies must be first installed:

install.packages('deSolve', dependencies=TRUE)
install.packages('igraph', dependencies=TRUE)
install.packages('Matrix', dependencies=TRUE)
install.packages('tcltk', dependencies=TRUE)
install.packages('MVBioDataSim_0.1.tar.gz', type='source', repos=NULL)

NOTE: ignore the warning messages about the Matrix package during execution.
